# Supplementary material for: Study of compositions of musks in different types secreted by forest musk deer (Moschus berezovskii)
Source: PLoS One. 2021 Mar 16;16(3):e0245677. doi: 10.1371/journal.pone.0245677 (PMC7963063; doi:10.1371/journal.pone.0245677)
Supplement: S1 Data — (XLSX) [file pone.0245677.s001.xlsx]

## Sheet: free amino acid
μg/g	N1	N2	N3	N4	N5	B1	B2	B3	B4	B5	W1	W2	W3	W4	W5
Asp	92.3812	81.2659	89.2	85.2	88.2	140.156	102.35	72.1	83.6	96.2	80.924	65.2	65.5	50.8	89.6
Thr	50.7676	52.65	56.3	53.6	54.4	0	25.6	25.5	17.2	19.6	12.8267	6.55	35.2	21.5	15.4
Ser	105.791	89.56	100.55	92.6	90.6	0	43.2	56.2	40.8	28.6	82.0547	45.2	74.2	93.6	44.5
Glu	162.167	120.861	180.25	150.7	150.6	388.756	256.3	114.2	243.8	284.6	173.581	155.2	112.3	184.3	128.6
Gly	862.658	718.648	843.2	792.3	812.6	0	120.3	88.2	20.4	120.6	28.6748	27.2	65.2	52.5	30.4
Ala	127.191	100.23	85.2	90.1	93.5	95.6	98.2	61.3	90.6	85.4	158.924	65.2	188.2	52.4	224.8
Cys	31.4413	25.553	16.25	17.2	22.5	0	45.2	87.2	42.6	48.2	86.1277	75.2	25.2	78.2	42.7
Val	83.9373	80.5	178.2	96.2	108.4	57.2444	69.1	42.2	50.6	55.3	225.805	120.2	155.2	182.4	147.5
Met	0	125.5	25.6	15.6	10.8	0	0	62.4	30.4	10.6	0	35.2	0	8.12	20.4
Ile	48.4648	40.55	85.2	30.9	50.6	0	56.8	120.4	40.8	76.2	105.319	65.4	21.2	50.4	72.8
Leu	232.668	172.69	111.2	102.8	156.2	25.1556	156.5	52.1	52.6	94.6	227.69	120.4	56.25	152.4	110.8
Tyr	133.389	130.25	102.25	110.6	120.5	23.6889	10.253	9.27	6.88	21.2	41.5623	25.5	12.5	10.8	47.3
Phe	167.023	154.25	142.5	134.6	148.5	0	6.25	58.5	6.34	20.1	469.599	33.2	145.2	219.4	224.8
Lys	105.859	101.25	108.5	102.5	103.8	48.1778	46.2	32.8	40.2	45.6	553.246	88.21	105.2	452.6	69.1
His	16.9138	17.523	20.5	15.6	19.6	56.4444	58.2	20.5	58.4	30.6	125.264	112.5	86.5	75.2	146.9
Arg	79.8695	82.24	80.5	78.9	81.6	0	25.2	5.55	11.8	10.6	14.5289	45.2	25.6	44.6	12.4
Pro	41.9791	36.25	42.23	38.6	40.8	0	17.6	65.2	10.8	40.8	12.6383	9.55	45.5	17.4	21.9

## Sheet: hydrolyzed amino acid
mg/g	N1	N2	N3	N4	N5	B1	B2	B3	B4	B5	W1	W2	W3	W4	W5
Asp	21.2164	23.4234	21.2116	24.5649	25.1564	15.9686	15.2354	19.2187	14.2868	8.1315	5.27667	8.18686	5.15385	6.15683	5.1353
Thr	11.1698	16.5424	12.4557	10.1686	11.1537	7.28931	6.45334	12.5487	7.15683	5.15315	2.79775	1.84688	4.16313	2.4782	2.18613
Ser	13.7543	11.5645	13.5461	12.1569	13.1216	8.2441	9.12388	13.1536	7.98613	5.1538	2.98645	2.84687	3.05138	2.1548	3.15338
Glu	30.813	26.3423	28.6461	30.1236	30.1554	23.1673	22.1869	28.5318	22.1358	16.1869	8.19305	8.48612	7.1866	8.15383	8.1353
Gly	12.2339	10.5646	11.1217	11.8132	12.1564	7.98898	9.15384	10.487	8.15331	4.15683	2.28816	3.18689	2.48661	3.15384	2.5618
Ala	8.86834	12.3425	8.91312	8.46123	9.18561	8.28023	8.28684	8.18694	8.1359	3.48618	2.30959	3.48646	2.18661	2.8613	2.1353
Cys	1.52167	0.92532	1.42565	1.25686	1.25686	1.05234	1.01535	1.25686	0.86448	1.05218	1.34293	1.18686	1.26848	1.05355	1.2568
Val	9.75056	8.43228	9.41235	9.12613	9.15899	8.15501	8.15639	9.15338	8.15384	5.48619	3.1967	3.18662	3.11286	3.1533	3.0186
Met	4.81287	5.89541	4.96232	3.65813	4.48983	3.72116	3.28618	4.83186	2.46358	3.05486	0.870458	1.63186	1.48613	1.21569	0.53868
Ile	9.39283	5.89426	10.4566	9.56135	8.48618	6.84176	6.84683	9.48613	6.15831	6.14868	2.40695	2.94613	3.18686	2.48313	2.5686
Leu	21.9595	19.5612	28.1561	21.4687	22.5439	13.6117	14.4861	20.1862	12.1862	10.5388	4.87333	5.18632	4.89491	3.13558	4.2659
Tyr	7.02946	9.61821	7.54633	7.23132	7.52689	6.64549	6.05468	7.58153	7.48318	5.46813	2.0554	1.48661	2.15383	2.15383	2.1238
Phe	12.4806	10.1956	11.1662	12.1569	12.5861	7.15484	8.13183	12.4868	7.15583	5.48618	3.38304	5.18685	4.18632	3.8631	3.05358
Lys	13.1726	13.2539	13.1054	10.5569	13.1584	9.22138	9.86135	13.0419	12.1539	8.13889	4.90097	4.48631	5.86416	4.5896	4.26886
His	8.20835	7.45125	6.15668	8.03548	8.15935	3.24126	3.15388	7.93153	3.1868	3.1486	1.73843	2.01586	1.94633	1.8139	1.8923
Arg	7.99577	8.23153	9.16564	7.26864	8.22356	10.8689	9.1863	8.48618	10.5641	6.41868	3.38226	3.48616	3.8684	3.15381	3.2869
Pro	6.56603	6.25616	5.45661	6.32568	6.26586	6.04087	6.25546	6.28641	6.2586	4.18698	2.26572	2.16866	2.04681	2.01868	2.5688
