# Supplementary material for: Study of compositions of musks in different types secreted by forest musk deer (Moschus berezovskii)
Source: PLoS One. 2021 Mar 16;16(3):e0245677. doi: 10.1371/journal.pone.0245677 (PMC7963063; doi:10.1371/journal.pone.0245677)
Supplement: S2 Data — (XLSX) [file pone.0245677.s002.xlsx]

## Sheet: Sheet1
	Cortisol	Estradiol	Testosterone
	ng/ml	pg/ml	ng/ml
N1	111.501	3579.78	3835.34
N2	101.249	3734.2	3125.6
N3	120.576	3854.48	8381.71
N4	123.731	3769.83	8381.71
N5	114.67	3524.36	6023.69
W1	35.9966	2991.07	5898.27
W2	5.38099	2662.31	349.354
W3	10.849	1197.9	6146.47
W4	22.8312	831.502	1.75127
W5	18.3367	638.383	37.2101
B1	82.0012	1570.96	61.8163
B2	66.5733	3642.1	5819.94
B3	71.3718	3440.38	9898.93
B4	25.7149	3811.12	6416.52
B5	41.1534	3527.72	9898.93
