# Supplementary material for: Study of compositions of musks in different types secreted by forest musk deer (Moschus berezovskii)
Source: PLoS One. 2021 Mar 16;16(3):e0245677. doi: 10.1371/journal.pone.0245677 (PMC7963063; doi:10.1371/journal.pone.0245677)
Supplement: S3 Data — (XLSX) [file pone.0245677.s003.xlsx]

## Sheet: Sheet1
	N1	N2	N3	N4	N5	B1	B2	B3	B4	B5	W1	W2	W3	W4	W5
Muscone	22.54	15.51	23.1	36.9	20.74	0.5	2.8	4.59	4.4	7.92	0.1	0.4	0	0	0.2
Heptadecanal	6.49	7.71	4.93	6.25	5.91	10.17	8.5	0.16	1.49	5.81	3.67	13.47	14.39	8.72	1.97
Prasterone-3-sulfate	1.39	1.01	5.15	3.27	13.21	0	1.03	1.8	0	0	0	0	0	0	0
Cholesta-3,5-diene	8.9	10.26	7.25	6.84	7.67	24.28	0.63	0.15	10.11	10.06	11.07	11.38	12.18	9.07	9.1
Cholest-2-ene	18.19	18.85	12.08	16.19	13.7	12.94	20.88	16.87	23.82	14.7	33.3	17.63	16.49	22.86	23.22
Lanosteryl tosylate	1.62	2.71	1.58	0.56	1.61	0.72	2.23	2.53	1.75	5.98	2.16	1.62	0.95	0.96	0
Cholest-4-en-3-ol, 4-methyl-, (3.alpha.)-	0.12	0.18	0	0	0	0	2.64	2.47	0.11	0	0.25	0.21	0.15	0.17	0.23
Cholesterol, pentafluoropropionate	0	0.29	0.21	0	0.12	6.2	19.09	0.11	0.32	0.44	0.18	0.42	0.4	1.13	2.09
Cholestan-3-one	0	0.06	0	0	0	0	0.06	0.06	0.03	0	0.13	0.05	0	0	0.1
Cholest-4-en-3-one	0	0	0	0	0	0	0	0	0	0	0	0	0	0	0
Pentadecanal	1.29	1.27	1.04	0.66	1.24	2.31	1.02	7.99	0.29	0	0.04	0	0	0	0.22
Cholest-2-ene, (5.alpha.)-	2.66	2.64	1.55	1.14	0.77	3.6	2.74	5.56	3.75	3.87	2.04	7.27	10.26	13.16	5.3
Docosyl pentafluoropropionate	8.09	8.73	8.53	3	5.87	2.14	2.96	7.02	10.06	7.55	4.66	14.19	9.96	5.33	7.29
Octadecyl trifluoroacetate	1.51	0.99	1.69	1.11	0.87	2.14	2.96	7.02	3.69	2.04	1.23	5.77	5.57	2.56	1.22
