# Supplementary material for: Study of compositions of musks in different types secreted by forest musk deer (Moschus berezovskii)
Source: PLoS One. 2021 Mar 16;16(3):e0245677. doi: 10.1371/journal.pone.0245677 (PMC7963063; doi:10.1371/journal.pone.0245677)
Supplement: S4 Data — (XLSX) [file pone.0245677.s004.xlsx]

## Sheet: N1
2-Oxabicyclo[2.2.2]octan-6-ol, 1,3,3-trimethyl-	1.31773
2-Butanol, 1-methoxy-	0.616126
2,4-Pentanediol	2.69362
(R)-(-)-2-Methyl-2,4-pentanediol	1.74035
1-Hexanol, 2-ethyl-	4.0802
2,7-Octadien-4-ol, 2-methyl-6-methylene-	0.396505
Benzenemethanol, à,à-dimethyl-	21.8897
Cyclohexanol, 5-methyl-2-(1-methylethyl)-, (1à,2à, 5á)-	0.381072
Cyclohexanol, 1-methyl-4-(1-methylethyl)-	1.77596
Acetic acid	7.45168
Octanoic acid, 7-oxo-	0.330025
Pentanoic acid, 3-methyl-	0.470108
Formamide, N,N-dimethyl-	0.440429
1,5-Dimethyl-6-oxa-bicyclo[3.1.0]hexane	0.318154
Cyclotrisiloxane, hexamethyl-	0.699226
Ethanol, 2-butoxy-	3.52818
Furan, 2-butyltetrahydro-	0.66005
à-Methylstyrene	9.75949
Cyclotetrasiloxane, octamethyl-	3.77748
Phenol, 2-methyl-	1.00076
p-Cresol	5.02042
Norbornane, 2-ethylidene-	0.403628
Cyclopentasiloxane, decamethyl-	1.13966
Benzothiazole	0.736027
Cyclohexane, isothiocyanato-	1.02569
Dodecyl propyl ether	0.505722
2H-Pyran, 2-[(5- cyclopropylidenepentyl)oxy]tetrahydro-	0.694477
Cyclohexasiloxane, dodecamethyl-	1.36165
Cycloheptasiloxane, tetradecamethyl-	1.18358
Cyclooctasiloxane, hexadecamethyl-	0.335961
2,5-Cyclohexadiene-1,4-dione, 2,5-bis(1,1- dimethylpropyl)-	0.430932
(6Z,9Z)-Pentadecadienal	0.85118
13-Octadecenal, (Z)-	0.84287
3-Hepten-2-one	0.375137
Acetophenone	3.93775
2-Cyclopenten-1-one, 3,4,5,5-tetramethyl-	1.47918
Isophorone	0.303908
Cyclododecanone, 2-methylene-	1.30704
Cyclotridecanone	0.527091
Ethanone, 1-cyclododecyl-	6.09241
8-Cyclohexadecen-1-one	0.609003
5-Cyclohexadecen-1-one	1.86025
Muscone	4.50283
2(3H)-Furanone, dihydro-5-methyl-	0.326464
6-Methyl-4-heptenyl pentanoate	0.395318
Dodecanoic acid, 2-butoxyethyl ester	0.424996

## Sheet: N2
Ethanol	1.04826
Cyclohexanol, 5-methyl-2-(1-methylethyl)-, (1à,2á, 5á)-	1.23911
5-Hepten-2-one, 6-methyl-	7.1189
2-Cyclopenten-1-one, 3,4,5,5-tetramethyl-	3.13776
Ethanone, 1-cyclododecyl-	5.59212
Muscone	43.4473
p-Cresol	3.56015
Phenol, 3-methyl-	28.7156
p-Cresol	4.77681
N-Methyltaurine	1.364

## Sheet: N3
Ethanol	2.1141
(2,2-Dimethylcyclopropyl)-methanol	5.03786
Cyclohexanol, 5-methyl-2-(1-methylethyl)-, (1à,2á, 5á)-	1.97916
Cyclododecanol, 1-ethenyl-	3.78589
Z,E-2,13-Octadecadien-1-ol	2.08411
Acetic acid	12.4447
Tetraethyl 4,4'-(1,3-phenylene)bis(1,4-dihydro-2,6- dimethyl-3,5-pyridinedicarboxylate)	2.88627
(+-)-Methyl 2-bromo-2-[2-(2,5-dioxo-1- pyrrolidinyl)phenyl]acetate	4.79796
Z-4-Octadecen-1-ol acetate	2.74383
Cyclododecanone, 2-methylene-	8.56136
Ethanone, 1-cyclododecyl-	6.5972
Muscone	15.0236
Furan, 2-butyltetrahydro-	4.51308
Tetrahydrofuran, 2-methyl-5-pentyl-	3.02871
Hydrazinecarboxamide	7.97661
Benzo[k]fluoranthene	5.59262
7,11-Hexadecadienal	5.84002
(6Z,9Z)-Pentadecadienal	2.93125
1,E-8,Z-10-Hexadecatriene	2.06162

## Sheet: N4
Ethanol	5.15647
(2,2-Dimethylcyclopropyl)-methanol	9.48945
Cyclohexanol, 5-methyl-2-(1-methylethyl)-, (1à,2á, 5á)-	3.78919
Cyclododecanol, 1-ethenyl-	4.18846
Z,E-2,13-Octadecadien-1-ol	1.28798
Acetic acid	12.8945
Muscone	33.4891
p-Cresol	3.88742
Phenol, 3-methyl-	17.1632
p-Cresol	3.57175
N-Methyltaurine	2.48915

## Sheet: N5
2-Oxabicyclo[2.2.2]octan-6-ol, 1,3,3-trimethyl-	2.18965
2-Butanol, 1-methoxy-	0.524837
2,4-Pentanediol	2.15854
(R)-(-)-2-Methyl-2,4-pentanediol	1.62484
1-Hexanol, 2-ethyl-	3.48235
2,7-Octadien-4-ol, 2-methyl-6-methylene-	0.283383
Benzenemethanol, à,à-dimethyl-	25.6549
Cyclohexanol, 5-methyl-2-(1-methylethyl)-, (1à,2à, 5á)-	0.348525
Cyclohexanol, 1-methyl-4-(1-methylethyl)-	1.68427
Acetic acid	6.58542
Octanoic acid, 7-oxo-	0.330025
Pentanoic acid, 3-methyl-	0.470108
Formamide, N,N-dimethyl-	0.440429
1,5-Dimethyl-6-oxa-bicyclo[3.1.0]hexane	0.318154
Cyclotrisiloxane, hexamethyl-	0.699226
Ethanol, 2-butoxy-	3.52818
Ethanone, 1-cyclododecyl-	6.09241
8-Cyclohexadecen-1-one	0.635288
5-Cyclohexadecen-1-one	1.36652
Muscone	24.3684
2(3H)-Furanone, dihydro-5-methyl-	0.258665
6-Methyl-4-heptenyl pentanoate	0.363275
Dodecanoic acid, 2-butoxyethyl ester	0.963128

## Sheet: B1
Methylamine, N,N-dimethyl-	7.03715
Propanal, 2-methyl-	0.783772
Butanal, 3-methyl-	0.378083
Butanal, 2-methyl-	0.391286
Acetic acid, anhydride with formic acid	2.23489
Cyclotetrasiloxane, octamethyl-	0.702154
Phenol, 3-propyl-	0.321671
o-Cymene	0.930205
Phenol, 3-methyl-	28.5963
(2R)-Bornane-10,2-sultam	0.566525
ç-Terpinene	2.39693
Cyclohexene, 1-methyl-4-(1-methylethylidene)-	1.20987
Phenol, 3-ethyl-	2.82302
3-Methyl-4-isopropylphenol	0.478905
1,5,9,9-Tetramethyl-2-methylene-spiro[3.5]non-5-ene	0.446498
2,5,5,6,8a-Pentamethyl-trans-4a,5,6,7,8,8a- hexahydro-gamma-chromene	0.72856
Hexasiloxane, 1,1,3,3,5,5,7,7,9,9,11,11- dodecamethyl-	1.56754
Phenol, 2,2'-methylenebis[6-(1,1-dimethylethyl)-4- methyl-	0.652944
N-Methyltaurine	4.80706
Octasiloxane, 1,1,3,3,5,5,7,7,9,9,11,11,13,13,15, 15-hexadecamethyl-	2.05725
Hydrazine, methyl-	10.1194
Hexanoic acid, 2-methyl-	0.765768
Butanoic acid, 3-methyl-	1.17266
endo-Borneol	5.82488
Carveol	0.553322
(E)-2-((8R,8aS)-8,8a-Dimethyl-3,4,6,7,8,8a- hexahydronaphthalen-2(1H)-ylidene)propan-1-ol	0.660145
2,2,4-Trimethyl-3-(3,8,12,16-tetramethyl- heptadeca-3,7,11,15-tetraenyl)-cyclohexanol	0.326472
3-Methylheptyl acetate	1.10904
Carbamic acid, N-phenyl-, 2-methylphenyl ester	1.14505
Pentanoic acid, 2,2,4-trimethyl-3-carboxyisopropyl, isobutyl ester	0.524515
Camphor	0.465702
Sabinone	3.96327
6,6-Dimethylcycloocta-2,4-dienone	1.16066
Cyclohexanone, 2-methyl-5-(1-methylethenyl)-, trans-	10.6703
cis-Dihydrocarvone	0.451299
Bicyclo[3.1.1]hept-3-en-2-one, 4,6,6-trimethyl-	1.27588
2-Butanone, 4-(2,6,6-trimethyl-1-cyclohexen-1-yl)-	0.332473
Muscone	0.368481

## Sheet: B2
E-11,13-Tetradecadienal	1.77678
Thiophene, 2-decyl-	1.02186
(2-Aziridinylethyl)amine	0.381632
Acetaldehyde	11.328
Butanal, 3-hydroxy-	26.5349
Chlorodimethylethylsilane	0.521355
2,7-Octadiene, 1-butoxy-	0.256507
Furan, 2-butyltetrahydro-	1.69336
Cyclotetrasiloxane, octamethyl-	0.316984
Tetrahydrofuran, 2-methyl-5-pentyl-	0.500501
Formamide, N,N-dimethyl-	0.535953
Pyridine, 3-ethyl-2,6-dimethyl-	0.565148
2,3-Cyclododecenopyridine	0.425425
Hexasiloxane, 1,1,3,3,5,5,7,7,9,9,11,11- dodecamethyl-	0.212713
Octasiloxane, 1,1,3,3,5,5,7,7,9,9,11,11,13,13,15, 15-hexadecamethyl-	0.183517
Hydrazine, methyl-	0.602686
dl-Alanine	0.298215
N-Methyltaurine	1.5307
Benzeneethanamine, 3-fluoro-á,5-dihydroxy-N- methyl-	11.1528
Acetic acid	16.4081
Propanoic acid, 2-methyl-	0.166834
Butanoic acid, 3-methyl-	2.20429
Propanoic acid, 2-methyl-	1.03437
Ethyl formate	14.062
Butanoic acid, 3-methyl-, ethyl ester	0.440023
(+-)-Methyl 2-bromo-2-[2-(2,5-dioxo-1- pyrrolidinyl)phenyl]acetate	0.494244
2-Thiopheneacetic acid, tridec-2-ynyl ester	0.214798
5-Hepten-2-one, 6-methyl-	0.177261
2-Decanone	0.202286
2-Undecanone	0.191859
2-Dodecanone	0.316984
Ethanone, 1-cyclododecyl-	1.05105
Muscone	2.35444
2,4,6-Cycloheptatrien-1-one, 3,5-bis-trimethylsilyl-	0.842509

## Sheet: B3
3-Isopropyl-6,7-dimethyltricyclo[4.4.0.0(2, 8)]decane-9,10-diol	0.658994
Cholestan-3-ol, 2-methylene-, (3á,5à)-	0.893483
2,6-Dodecadien-1-ol, 3,7,11-trimethyl-, (Z,E)-	2.7074
Bicyclo[2.1.1]hexan-2-ol, 2-ethenyl-	1.01342
2-Methyl-1,5-heptadien-4-ol	0.536359
3-Isopropyl-6,7-dimethyltricyclo[4.4.0.0(2, 8)]decane-9,10-diol	0.658994
2-Methyl-E,E-3,13-octadecadien-1-ol	1.13471
Cyclododecanone, 2-methylene-	3.3947
Cyclotridecanone	1.19266
Ethanone, 1-cyclododecyl-	16.2929
8-Cyclohexadecen-1-one	1.6549
Cyclopentadecanone	0.532316
5-Cyclohexadecen-1-one	3.33136
Muscone	26.8503
5-Hepten-2-one, 6-methyl-	2.45
3-(Hydroxyphenylmethyl)-2,2,3-trimethyloctan-4-one	1.12123
Benzeneethanamine, 3-fluoro-á,5-dihydroxy-N- methyl-	1.07407
Acetaldehyde	0.840925
Butanal, 3-methyl-	2.20339
Tetrahydrofuran, 2-methyl-5-pentyl-	4.32456
Furan, 2-butyltetrahydro-	1.93655
Cyclotetrasiloxane, octamethyl-	0.625303
Tetrahydrofuran, 2-methyl-5-pentyl-	2.5349
Benzene, 1,4-dichloro-	2.79769
Furan, 2-butyltetrahydro-	0.583526
Tetrahydrofuran, 2-methyl-5-pentyl-	0.967603
Bicyclo[2.2.2]octane, 2-methyl-	1.69802
Naphthalene	1.30182
E-11,13-Tetradecadienal	1.14819
Thiophene, 2-decyl-	0.660342
Butanoic acid, 3-methyl-	5.59943
Acetic acid	2.01202
trans-2-undecenoic acid	0.770848
Ethanone, 1-cyclohexyl-	3.55237
3-Cyclopentylpropionic acid, 2- tetrahydrofurylmethyl ester	0.944693

## Sheet: B4
Acetic acid	2.07469
Tetrahydrofuran, 2-methyl-5-pentyl-	1.99306
à-Methylstyrene	9.46194
E-11-Hexadecen-1-ol	3.34399
Ethanone, 1-cyclododecyl-	14.2956
5-Cyclohexadecen-1-one	2.77532
Muscone	66.0554

## Sheet: B5
E-11,13-Tetradecadienal	1.85369
Thiophene, 2-decyl-	1.05679
Butanal, 3-hydroxy-	0.932817
Chlorodimethylethylsilane	14.8916
2,7-Octadiene, 1-butoxy-	22.9861
Furan, 2-butyltetrahydro-	0.386848
Cyclotetrasiloxane, octamethyl-	0.856942
Tetrahydrofuran, 2-methyl-5-pentyl-	1.05545
Formamide, N,N-dimethyl-	0.238887
Pyridine, 3-ethyl-2,6-dimethyl-	0.569843
2,3-Cyclododecenopyridine	0.528979
Hexasiloxane, 1,1,3,3,5,5,7,7,9,9,11,11- dodecamethyl-	0.689629
Octasiloxane, 1,1,3,3,5,5,7,7,9,9,11,11,13,13,15, 15-hexadecamethyl-	0.835712
Hydrazine, methyl-	0.868728
dl-Alanine	0.889324
Acetic acid	0.893127
Propanoic acid, 2-methyl-	0.525652
Butanoic acid, 3-methyl-	4.5894
Propanoic acid, 2-methyl-	1.02359
Ethyl formate	12.4868
Butanoic acid, 3-methyl-, ethyl ester	0.528384
(+-)-Methyl 2-bromo-2-[2-(2,5-dioxo-1- pyrrolidinyl)phenyl]acetate	0.256682
2-Thiopheneacetic acid, tridec-2-ynyl ester	0.369853
5-Hepten-2-one, 6-methyl-	0.148359
2-Decanone	0.258338
2-Undecanone	0.163526
2-Dodecanone	0.253886
Ethanone, 1-cyclododecyl-	9.62386
Muscone	16.6933
2,4,6-Cycloheptatrien-1-one, 3,5-bis-trimethylsilyl-	0.822534

[truncated: 5 more sheets: W1, W2, W3, W4, W5]
